# Supplementary material for: Pancreatic β cell microRNA-26a alleviates type 2 diabetes by improving peripheral insulin sensitivity and preserving β cell function
Source: PLoS Biol. 2020 Feb 24;18(2):e3000603. doi: 10.1371/journal.pbio.3000603 (PMC7058362; doi:10.1371/journal.pbio.3000603)
Supplement: S2 Table — Metabolomic profiling of fatty acids in BATs from RIP TG mice and WT littermates fed an HFD (n = 4–6). BAT, brown adipose tissue; ND, not detected; RIP, rat insulin promoter; TG, transgenic; WT, wild type. (XLSX) [file pbio.3000603.s016.xlsx]

## Sheet: Sheet1
		Hexanoate	Octanoate	Decanoate	Undecanoate	Laurate	Tridecanoate	Myristate	Myristoleate	Pentadecanoate	Pentadecenoate	Palmitate	Palmitoleate	Heptadecanoate	Heptadecenoate	Stearate	Oleate	Linoleate	Gamma-Linolenate	Linolenate	Arachidate	11-Eicosenoate	11,14-Eicosadienoate	Heneicosadienoate	HomogammaLinolenate	Arachidonate	11,14,17-Eicosatrienoate	Eicosapentaenoate	Behenate	Erucate	Docosadienoate	Tricosanoate	Lignocerate	Nervonate	Docosahexaenoate
	Sample ID	C6:0	C8:0	C10:0	C11:0	C12:0	C13:0	C14:0	C14:1	C15:0	C15:1	C16:0	C16:1	C17:0	C17:1	C18:0	C18:1	C18:2	C18:3N6	C18:3N3	C20:0	C20:1	C20:2	C21:0	C20:3N6	C20:4N6	C20:3N3	C20:5N3	C22:0	C22:1N9	C22:2	C23:0	C24:0	C24:1	C22:6N3
		Concentration (μg/g)	Concentration (μg/g)	Concentration (μg/g)	Concentration (μg/g)	Concentration (μg/g)	Concentration (μg/g)	Concentration (μg/g)	Concentration (μg/g)	Concentration (μg/g)	Concentration (μg/g)	Concentration (μg/g)	Concentration (μg/g)	Concentration (μg/g)	Concentration (μg/g)	Concentration (μg/g)	Concentration (μg/g)	Concentration (μg/g)	Concentration (μg/g)	Concentration (μg/g)	Concentration (μg/g)	Concentration (μg/g)	Concentration (μg/g)	Concentration (μg/g)	Concentration (μg/g)	Concentration (μg/g)	Concentration (μg/g)	Concentration (μg/g)	Concentration (μg/g)	Concentration (μg/g)	Concentration (μg/g)	Concentration (μg/g)	Concentration (μg/g)	Concentration (μg/g)	Concentration (μg/g)
	21-4 Tg	7.8592	0.713799	14.9526	-4.0741	129.8	0.866075	1925.12	86.1738	94.9836	15.4866	31229.1	4271.35	323.233	360.889	10980.2	61103.4	30124.3	ND	1168.28	271.878	1315.2	872.126	20.3829	272.461	987.326	103.104	27.2506	35.2072	ND	ND	ND	19.0179	99.4782	319.891
	20-2 Tg	4.62748	1.06279	12.8656	-2.52948	121.242	2.08086	1578.14	74.2755	97.198	11.28	45977	6915.8	313.129	359.056	15455.2	95504.7	50986.4	ND	1932.16	168.137	1089.28	892.734	24.4733	423.944	994.413	106.733	30.2453	22.3298	ND	ND	ND	12.0825	110.525	430.809
	19-4 Tg	4.6509	0.265027	11.2821	-3.9183	109.064	1.07802	1592.01	48.6896	95.0551	13.2567	30219.5	3353.76	351.195	338.337	13283.9	62669.1	33505.7	ND	1147.77	336.501	1329.79	898.396	22.9459	251.507	928.397	94.9172	22.6905	38.3895	ND	ND	ND	20.808	88.7835	320.863
	19-5 Tg	6.97038	0.928016	13.46	-3.97642	150.638	1.05848	2295.1	97.1857	84.5214	15.8391	37807.5	4926.18	319.252	370.094	14190.1	75611.3	39001.1	ND	1409.09	284.814	1261.7	959.426	22.0511	320.447	1145.61	106.621	28.8138	31.1592	ND	ND	ND	17.4366	103.002	372.829
	20-5 WT	5.14292	1.66509	15.8626	-1.80286	122.898	2.62282	1503.42	88.7569	114.29	11.1	33792.4	5452.92	290.053	340.272	10076.6	71329.9	36709	ND	1443.98	157.574	1100.38	871.484	26.4501	476.264	1015.77	110.11	31.6933	21.7996	39.8241	ND	ND	11.0946	132.832	553.492
	20-6 WT	8.77688	3.05728	20.0322	-1.51376	148.823	2.76195	1775.71	112.519	107.075	19.2656	44917.1	7367.71	282.732	325.178	14620.8	89826.6	47533.9	ND	1974.4	173.563	1066.21	876.876	25.4415	438.088	954.97	106.923	32.9345	22.438	41.5871	ND	ND	10.5556	109.9	474.972
	19-3 WT	8.35543	2.47917	18.8654	-2.49122	149.511	1.64764	1973.86	106.49	92.2822	6.76549	29884.7	4534.03	289.452	336.219	9664.8	58888.7	29924.1	ND	1139.07	211.613	1075.97	807.684	22.0874	322.064	837.542	98.5428	24.6547	26.7107	41.7876	ND	ND	13.4112	93.5083	345.791
	20-4 WT	3.65569	1.23715	13.5431	-1.80609	106.881	2.51151	1224.86	70.6095	110.93	10.018	29005.2	4486.66	286.867	331.416	8510.45	64256.5	32727.7	ND	1181.08	151.291	1125.11	863.677	28.5788	526.463	998.797	99.1187	32.0959	21.6405	41.4411	ND	ND	10.3168	137.186	553.85
	19-2 WT	5.61974	2.28714	16.5149	-1.48157	136.547	3.27599	1604.71	136.664	114.831	8.27105	27417.9	5824.14	154.836	278.2	7131.8	62277.4	32575.4	ND	1229.43	156.031	1138.71	890.017	27.5236	488.798	932.418	116.098	34.1553	21.9826	43.8351	ND	ND	9.63227	122.495	503.653
	20-3 WT	6.09382	2.37944	18.3605	-1.49373	141.977	2.92558	1721.79	88.398	109.799	9.92355	30575.4	4625.97	280.457	318.125	9706.43	62055.6	32398	ND	1226.69	187.595	1131.07	869.231	26.2012	433.027	883.852	106.568	28.1378	25.419	47.3299	ND	ND	11.06	101.889	414.372
