# Supplementary material for: Pancreatic β cell microRNA-26a alleviates type 2 diabetes by improving peripheral insulin sensitivity and preserving β cell function
Source: PLoS Biol. 2020 Feb 24;18(2):e3000603. doi: 10.1371/journal.pbio.3000603 (PMC7058362; doi:10.1371/journal.pbio.3000603)
Supplement: S4 Table — The top 50 enriched genes in islets of WT mice identified by Ago2 RNA immunoprecipitation sequencing are shown. Ago2, argonaute RISC catalytic component 2; WT, wild type. (XLSX) [file pbio.3000603.s018.xlsx]

## Sheet: AGO+targetscan
Overlap_Gene	Overlap_Symbol	log2foldchange	pvalue	DKO1IP	DKO2IP	DKO3IP	WT1IP	WT2IP	WT3IP	foldenrich-dko1	foldenrich-dko2	foldenrich-dko3	foldenrich-wt1	foldenrich-wt2	foldenrich-wt3
ENSMUSG00000024083	Pja2	-9.3449	0.00273896	0	0	0	976	728	862	0.589246	0.438849	0.488343	300.5	359.897	325.7
ENSMUSG00000021338	Carmil1	-8.09759	0.00162379	0	0	0	430	302	352	0.196415	0.146283	0.162781	44.1882	49.8623	44.4082
ENSMUSG00000026987	Baz2b	-8.02633	3.73677e-06	2	0	0	252	156	208	0.589246	0.146283	0.162781	77.8163	77.5089	78.8778	-8.02633
ENSMUSG00000028960	Ube4b	-7.46416	0.00457231	0	0	0	252	198	242	0.589246	0.438849	0.488343	77.8163	98.2437	91.7099
ENSMUSG00000061731	Ext1	-7.16353	0.00689069	2	0	0	116	96	118	0.589246	0.146283	0.162781	35.9861	47.8875	44.9112
ENSMUSG00000032547	Ryk	-6.8606	8.93624e-05	0	0	0	190	120	152	0.589246	0.438849	0.488343	58.7467	59.736	57.7433
ENSMUSG00000001774	Chordc1	-6.60973	0.00324137	0	0	0	172	88	134	0.589246	0.438849	0.488343	53.2103	43.9381	50.9499
ENSMUSG00000090061	Nwd2	-6.41542	0.0112275	0	0	0	36	32	40	0.196415	0.146283	0.162781	11.3803	16.2917	15.4737
ENSMUSG00000005973	Rcn1	-6.36761	0.00254205	0	0	0	42	30	34	0.196415	0.146283	0.162781	13.2257	15.3043	13.2092
ENSMUSG00000015755	Tab2	-6.12037	0.0206222	0	0	0	38	38	36	0.0841783	0.0626929	0.0697635	3.99847	6.41792	4.65468
ENSMUSG00000022150	Dab2	-6.07676	0.00472195	0	0	0	114	59	98	0.589246	0.438849	0.488343	35.371	29.6212	37.3631
ENSMUSG00000022105	Rb1	-6.00149	0.00557172	0	0	0	100	74	76	0.589246	0.438849	0.488343	31.0652	37.0266	29.0603
ENSMUSG00000041891	Lman1	-5.99579	0.00496486	0	0	0	93	73	82	0.589246	0.438849	0.488343	28.912	36.5327	31.3247
ENSMUSG00000039270	Megf9	-5.9515	0.00619675	0	0	0	90	72	78	0.589246	0.438849	0.488343	27.9893	36.0391	29.8151
ENSMUSG00000042567	Nek10	-5.92882	0.0163431	0	0	0	96	76	64	0.589246	0.438849	0.488343	29.8347	38.0138	24.5314
ENSMUSG00000021314	Amph	-5.92599	0.00303631	2	0	0	183	97	155	1.76774	0.438849	0.488343	56.5937	48.3811	58.8755
ENSMUSG00000027966	Col11a1	-5.82724	0.01661	0	0	0	82	72	64	0.589246	0.438849	0.488343	25.5287	36.0391	24.5314
ENSMUSG00000028003	Lrat	-5.59138	0.000772767	0	0	0	80	50	60	0.589246	0.438849	0.488343	24.9136	25.178	23.0218
ENSMUSG00000024811	Tnks2	-5.51482	0.0291016	0	0	0	90	30	68	0.589246	0.438849	0.488343	27.9893	15.3043	26.041
ENSMUSG00000053441	Adamts19	-5.43396	0.00295759	0	0	0	66	48	54	0.589246	0.438849	0.488343	20.6075	24.1906	20.7574
ENSMUSG00000019768	Esr1	-5.37628	0.0043789	0	0	0	72	36	58	0.589246	0.438849	0.488343	22.453	18.2664	22.267
ENSMUSG00000052812	Atad2b	-5.23443	0.0141804	0	0	0	60	30	60	0.589246	0.438849	0.488343	18.7621	15.3043	23.0218
ENSMUSG00000051177	Plcb1	-5.12634	0.0119502	0	0	0	60	40	36	0.589246	0.438849	0.488343	18.7621	20.2411	13.964
ENSMUSG00000021559	Dapk1	-4.79492	0.0177681	0	0	0	56	22	34	0.589246	0.438849	0.488343	17.5318	11.3548	13.2092
ENSMUSG00000058704	Memo1	-4.78265	0.00259316	0	0	0	42	30	34	0.589246	0.438849	0.488343	13.2257	15.3043	13.2092
ENSMUSG00000029458	Brap	-4.71984	0.0221676	0	0	0	40	20	44	0.589246	0.438849	0.488343	12.6106	10.3674	16.9833
ENSMUSG00000033671	Cep350	-4.63389	0.00344557	0	0	0	44	22	32	0.589246	0.438849	0.488343	13.8409	11.3548	12.4544
ENSMUSG00000050321	Neto1	-4.6079	0.0152376	0	0	0	42	28	24	0.589246	0.438849	0.488343	13.2257	14.3169	9.43517
ENSMUSG00000036291	Ap5m1	-4.58184	0.0435094	0	0	0	44	30	18	0.589246	0.438849	0.488343	13.8409	15.3043	7.17072
ENSMUSG00000044770	Scml4	-4.46111	0.00735719	0	0	0	40	22	24	0.589246	0.438849	0.488343	12.6106	11.3548	9.43517
ENSMUSG00000058297	Spock2	-4.37697	0.0266873	0	0	0	38	24	18	0.589246	0.438849	0.488343	11.9954	12.3421	7.17072
ENSMUSG00000058318	Phf21a	-4.19348	0.0107937	0	0	0	32	14	26	0.589246	0.438849	0.488343	10.15	7.40528	10.19
ENSMUSG00000043587	Pxylp1	-4.12861	0.0399946	0	0	0	32	10	28	0.589246	0.438849	0.488343	10.15	5.43055	10.9448
ENSMUSG00000040725	Hnrnpul1	-4.10137	0.0185651	0	0	0	20	18	26	0.589246	0.438849	0.488343	6.45908	9.38004	10.19
ENSMUSG00000055421	Pcdh9	-4.04288	0.00430898	0	0	0	24	18	20	0.589246	0.438849	0.488343	7.68938	9.38004	7.92553
ENSMUSG00000079022	Col22a1	-3.97631	0.00250596	0	0	0	26	16	18	0.589246	0.438849	0.488343	8.30453	8.39266	7.17072
ENSMUSG00000030852	Tacc2	-3.94792	0.00887139	0	0	0	26	12	22	0.589246	0.438849	0.488343	8.30453	6.41793	8.68034
ENSMUSG00000071856	Mcc	-3.91766	0.0154147	0	0	0	18	16	22	0.589246	0.438849	0.488343	5.84393	8.39266	8.68034
ENSMUSG00000051331	Cacna1c	-3.91766	0.0154147	0	0	0	18	16	22	0.589246	0.438849	0.488343	5.84393	8.39266	8.68034
ENSMUSG00000030110	Ret	-3.8917	0.0108181	0	0	0	28	12	18	0.589246	0.438849	0.488343	8.91968	6.41793	7.17072
ENSMUSG00000027852	Nras	-3.8449	0.00370684	0	0	0	20	14	20	0.589246	0.438849	0.488343	6.45908	7.40528	7.92553
ENSMUSG00000028944	Prkag2	-3.83632	0.01736	0	0	0	26	10	20	0.589246	0.438849	0.488343	8.30453	5.43055	7.92553
ENSMUSG00000038679	Trps1	-3.82942	0.0120629	0	0	0	20	12	22	0.589246	0.438849	0.488343	6.45908	6.41793	8.68034
ENSMUSG00000040943	Tet2	-3.82873	0.020943	0	0	0	16	16	20	0.589246	0.438849	0.488343	5.22878	8.39266	7.92553
ENSMUSG00000052920	Prkg1	-3.73395	0.0304079	0	0	0	14	16	18	0.589246	0.438849	0.488343	4.61363	8.39266	7.17072
ENSMUSG00000020651	Slc26a4	-3.66854	0.0266512	0	0	0	16	16	14	0.589246	0.438849	0.488343	5.22878	8.39266	5.66111
ENSMUSG00000031010	Usp9x	-3.6341	0.0290633	0	0	0	20	8	20	0.589246	0.438849	0.488343	6.45908	4.44317	7.92553
ENSMUSG00000027806	Tsc22d2	-3.43702	0.0253233	0	0	0	22	8	12	0.589246	0.438849	0.488343	7.07423	4.44317	4.90627
ENSMUSG00000028289	Epha7	-3.39793	0.0476303	0	0	0	10	10	18	0.589246	0.438849	0.488343	3.38333	5.43055	7.17072
ENSMUSG00000020185	E2f7	-2.49858	0.0262633	2	0	0	10	10	16	1.76774	0.438849	0.488343	3.38333	5.43055	6.41592
