# Supplementary material for: Pancreatic β cell microRNA-26a alleviates type 2 diabetes by improving peripheral insulin sensitivity and preserving β cell function
Source: PLoS Biol. 2020 Feb 24;18(2):e3000603. doi: 10.1371/journal.pbio.3000603 (PMC7058362; doi:10.1371/journal.pbio.3000603)
Supplement: S5 Table — The top 25 enriched genes in the livers of WT mice identified by Ago2 RNA immunoprecipitation sequencing are shown. Ago2, argonaute RISC catalytic component 2; WT, wild type. (XLSX) [file pbio.3000603.s019.xlsx]

## Sheet: Sheet1
Overlap_Gene	Overlap_Symbol	log2foldchange	pvalue	DKO1IP	DKO2IP	DKO3IP	WT1IP	WT2IP	WT3IP	foldenrich-dko1	foldenrich-dko2	foldenrich-dko3	foldenrich-wt1	foldenrich-wt2	foldenrich-wt3
ENSMUSG00000051586	Mical3	-3.90483	0.0306312	15	8	8	11	17	18	1.38465	0.559538	0.843553	10.1961	13.2366	18.3237
ENSMUSG00000041324	Inhba	-2.74605	0.00102221	10	14	4	19	18	16	2.85583	2.7977	1.40592	16.9934	13.9719	16.3949
ENSMUSG00000078584	AU022252	-2.72305	0.0276898	7	9	6	18	17	9	2.07697	1.86512	1.96829	16.1437	13.2366	9.64406
ENSMUSG00000028399	Ptprd	-2.28879	0.0251341	24	20	10	38	26	32	2.78165	1.67861	1.32559	11.0457	6.61827	10.6085
ENSMUSG00000037674	Rfx7	-2.16723	0.0164572	16	31	12	18	30	24	4.41356	5.9684	3.65539	16.1437	22.7963	24.1101
ENSMUSG00000039782	Cpeb2	-2.10113	0.00746116	4	8	5	17	20	19	0.649052	0.839306	0.843552	3.0588	3.08853	3.85762
ENSMUSG00000027200	Sema6d	-1.99112	0.0363327	12	37	14	18	21	26	3.37506	7.08746	4.21775	16.1437	16.178	26.039
ENSMUSG00000014353	Tmem87b	-1.93896	0.00965775	6	15	7	28	43	24	5.45204	8.95256	6.74842	24.6404	32.3561	24.1101
ENSMUSG00000068284	Usf3	-1.80616	0.0185339	62	64	54	52	85	66	6.13355	4.54625	5.79943	15.0108	21.0804	21.5384
ENSMUSG00000041540	Sox5	-1.80482	0.0412178	22	38	20	18	30	28	5.97127	7.27398	5.90488	16.1437	22.7963	27.9677
ENSMUSG00000030067	Foxp1	-1.76679	0.00404555	48	66	52	58	71	62	3.81642	3.7489	4.47083	12.5326	13.2366	15.1894
ENSMUSG00000026932	Nacc2	-1.72333	0.000867827	10	16	6	13	17	14	4.28375	4.75605	2.95243	11.8953	13.2366	14.4661
ENSMUSG00000025571	Tnrc6c	-1.64005	0.0290231	21	52	31	34	64	47	1.31807	2.28119	2.07643	4.24834	6.82839	6.61306
ENSMUSG00000020661	Dnmt3a	-1.562	0.0469011	29	35	16	28	18	18	7.78862	6.71443	4.78013	24.6404	13.9719	18.3237
ENSMUSG00000048874	Phf3	-1.55072	0.00443628	4	8	4	16	16	11	3.89431	5.03583	4.21776	14.4444	12.5012	11.5729
ENSMUSG00000024991	Eif3a	-1.45727	0.000202718	26	50	32	94	100	80	0.678365	0.920529	0.897975	2.37407	2.18446	2.29755
ENSMUSG00000023845	Lnpep	-1.39219	0.00518414	19	28	20	39	46	29	3.89431	4.05664	4.42866	11.3289	11.5207	9.64406
ENSMUSG00000058881	Zfp516	-1.3691	0.0149167	144	102	104	176	140	152	22.587	11.5265	17.7146	50.1303	34.5622	49.1846
ENSMUSG00000030126	Tmcc1	-1.33402	0.0132627	11	13	6	20	21	12	1.86928	1.56671	1.18097	4.46076	4.0445	3.13431
ENSMUSG00000053877	Srcap	-1.29984	0.00612985	15	36	30	32	30	22	0.890127	1.47877	1.86786	4.00557	3.25661	3.16876
ENSMUSG00000020593	Lpin1	-1.22707	0.0225452	30	20	21	19	14	14	4.02412	1.95838	3.09302	8.49668	5.51523	7.23304
ENSMUSG00000037331	Larp1	-1.15168	0.0289003	28	53	20	27	41	20	0.982042	1.3137	0.7702	2.16279	2.80775	1.84114
ENSMUSG00000034832	Tet3	-1.11778	0.0258867	14	24	7	6	11	8	3.89431	4.6628	2.24947	5.94768	8.82437	8.67965
ENSMUSG00000028211	Trp53inp1	-1.11575	0.00122753	21	34	15	35	45	30	1.14233	1.30559	0.899786	2.35292	2.60205	2.29973
ENSMUSG00000055538	Zcchc24	-1.06915	0.0151648	14	20	6	11	17	13	2.33659	2.35006	1.18097	3.39869	4.4122	4.50055
