# Supplementary material for: Pancreatic β cell microRNA-26a alleviates type 2 diabetes by improving peripheral insulin sensitivity and preserving β cell function
Source: PLoS Biol. 2020 Feb 24;18(2):e3000603. doi: 10.1371/journal.pbio.3000603 (PMC7058362; doi:10.1371/journal.pbio.3000603)
Supplement: S6 Table — Metabolomic profiling of fatty acids in primary hepatocytes isolated from 26a DKO and WT mice fed an HFD for 3 days (n = 4). HFD, high-fat diet; ND, not detected; WT, wild type; 26a DKO mice, miR-26a double knockout mice. (XLSX) [file pbio.3000603.s020.xlsx]

## Sheet: Sheet1
		Hexanoate	Octanoate	Decanoate	Undecanoate	Laurate	Tridecanoate	Myristate	Myristoleate	Pentadecanoate	Pentadecenoate	Palmitate	Palmitoleate	Heptadecanoate	Heptadecenoate	Stearate	Oleate	Linoleate	Gamma-Linolenate	Linolenate	Arachidate	11-Eicosenoate	11,14-Eicosadienoate	Heneicosadienoate	HomogammaLinolenate	Arachidonate	11,14,17-Eicosatrienoate	Eicosapentaenoate	Behenate	Erucate	Docosadienoate	Tricosanoate	Lignocerate	Nervonate	Docosahexaenoate
	Sample ID	C6:0	C8:0	C10:0	C11:0	C12:0	C13:0	C14:0	C14:1	C15:0	C15:1	C16:0	C16:1	C17:0	C17:1	C18:0	C18:1	C18:2	C18:3N6	C18:3N3	C20:0	C20:1	C20:2	C21:0	C20:3N6	C20:4N6	C20:3N3	C20:5N3	C22:0	C22:1N9	C22:2	C23:0	C24:0	C24:1	C22:6N3
		Concentration (μg/g)	Concentration (μg/g)	Concentration (μg/g)	Concentration (μg/g)	Concentration (μg/g)	Concentration (μg/g)	Concentration (μg/g)	Concentration (μg/g)	Concentration (μg/g)	Concentration (μg/g)	Concentration (μg/g)	Concentration (μg/g)	Concentration (μg/g)	Concentration (μg/g)	Concentration (μg/g)	Concentration (μg/g)	Concentration (μg/g)	Concentration (μg/g)	Concentration (μg/g)	Concentration (μg/g)	Concentration (μg/g)	Concentration (μg/g)	Concentration (μg/g)	Concentration (μg/g)	Concentration (μg/g)	Concentration (μg/g)	Concentration (μg/g)	Concentration (μg/g)	Concentration (μg/g)	Concentration (μg/g)	Concentration (μg/g)	Concentration (μg/g)	Concentration (μg/g)	Concentration (μg/g)
	WT-1	2.94494	ND	0.151465	ND	3.07928	ND	8.74352	ND	3.67873	ND	1336.49	10.0558	17.6879	ND	1320.87	353.627	759.744	16.9297	10.0893	24.6175	16.3175	18.814	1.59405	37.2979	656.715	4.92828	11.1775	7.68328	ND	ND	ND	6.00297	80.2505	340.14
	WT-2	3.3397	ND	0.215292	ND	3.66605	ND	10.9166	ND	4.54941	ND	1512.09	13.4094	20.841	ND	1496.6	439.491	962.489	19.5972	13.3405	28.6414	19.0122	22.1805	1.93047	43.8733	829.723	5.62858	11.8543	9.13315	ND	ND	ND	6.4092	106.548	457.989
	WT-3	2.84931	ND	0.281042	ND	3.87951	0.0347376	15.5609	ND	6.76053	ND	1783.73	23.3347	24.9712	ND	1499.74	688.213	1238.09	30.2222	23.9964	29.5848	25.214	26.4186	1.98847	42.538	941.546	6.27467	12.9018	9.72919	ND	ND	ND	6.37208	139.497	602.535
	WT-4	2.9693	ND	0.200323	ND	4.45373	0.0355491	13.5255	ND	5.9399	ND	1638.53	18.9219	21.0927	ND	1419.09	531.781	1109.46	25.0657	21.3518	27.2296	21.2077	25.0888	1.92089	40.0596	767.571	6.34087	15.2568	10.7338	ND	ND	ND	6.40473	127.821	550.67
	26a-DKO-1	2.8621	ND	0.280496	ND	4.22333	0.0367574	22.0514	ND	7.82676	ND	1919.93	54.2118	23.4977	ND	1475.57	1169.91	1305.14	31.5195	30.1355	28.2528	38.7358	32.2566	3.50618	81.8063	937.97	7.33036	11.0834	9.57646	ND	ND	ND	6.10512	117.571	509.104
	26a-DKO-2	2.97368	ND	0.289088	ND	4.7543	0.0886186	22.3935	ND	7.87197	ND	1923	61.9048	24.228	ND	1443.69	1070.34	1313.57	33.4383	29.4187	36.8819	40.2423	30.2447	3.82516	85.4946	899.529	7.09187	12.652	9.77055	ND	ND	ND	6.16338	110.327	475.044
	26a-DKO-3	2.86224	ND	0.354582	ND	3.92305	0.0440179	15.8413	ND	6.55659	ND	1797.29	40.3142	21.6425	ND	1423.58	790.18	1086.5	24.8292	20.6822	31.937	30.037	24.0435	2.49446	56.6306	909.768	6.00527	9.5808	8.87665	ND	ND	ND	5.89894	119.823	519.19
	26a-DKO-4	2.8907	ND	0.33225	ND	4.54084	0.0824892	25.2092	ND	8.17462	ND	2033.01	58.5307	24.2948	ND	1533.08	1023.92	1293.5	34.0983	28.3864	41.5277	39.0443	31.2053	3.2978	72.1456	1043.05	7.28092	11.1965	12.0964	ND	ND	ND	6.38041	134.279	585.712
