# Supplementary material for: Pancreatic β cell microRNA-26a alleviates type 2 diabetes by improving peripheral insulin sensitivity and preserving β cell function
Source: PLoS Biol. 2020 Feb 24;18(2):e3000603. doi: 10.1371/journal.pbio.3000603 (PMC7058362; doi:10.1371/journal.pbio.3000603)
Supplement: S1 Data — (XLSX) [file pbio.3000603.s025.xlsx]

## Sheet: Fig 1A
Exosomal miR-26a level
	Lean	Overweight
	0.432726	0.294458
	0.493931	0.474473
	0.544306	0.497402
	0.570771	0.342424
	0.610315	0.505802
	0.756554	0.408394
	0.642956	0.102048
		0.398431
		0.323414
		0.3086
		0.454072
		0.470611
		0.624237
		0.398797
		0.598675
		0.394998
		0.349263

## Sheet: Fig 1B
Correlations between BMI and miR-26a
	BMI	miR26a
	18.6851	0.432726
	22.1	0.493931
	18.1312	0.544306
	21.6049	0.570771
	20.8325	0.610315
	18.1661	0.756554
	24.048	0.642956
	44.464	0.294458
	32.447	0.474473
	32.7705	0.497402
	34.112	0.342424
	34.02	0.505802
	40.058	0.408394
	30.071	0.102048
	29.4118	0.398431
	37.466	0.323414
	32.046	0.3086
	31.1419	0.454072
	32.872	0.470611
	38.1039	0.624237
	28.8415	0.398797
	35.556	0.598675
	41.259	0.394998
	28.699	0.349263

## Sheet: Fig 1C
Correlations between HOMA-IR and miR-26a
	HOMA-IR	miR26a
	1.56264	0.432726
	2.05619	0.493931
	1.58484	0.544306
	1.89037	0.570771
	2.20096	0.610315
	0.64416	0.756554
	1.58623	0.642956
	9.2459	0.294458
	7.2897	0.474473
	13.85	0.497402
	5.3284	0.342424
	5.8182	0.505802
	8.108	0.408394
	28.478	0.102048
	13.545	0.398431
	5.4428	0.323414
	3.5411	0.3086
	3.1506	0.454072
	9.2666	0.470611
	6.6417	0.624237
	5.0877	0.398797
	4.377	0.598675
	14.81	0.394998
	14.967	0.349263

## Sheet: Fig 1D
Correlations between Fasting Glucose and miR-26a
	Fasting Glucose	miR26a
	4.59	0.432726
	4.98	0.493931
	4.78	0.544306
	4.94	0.570771
	5.43	0.610315
	4.88	0.756554
	4.81	0.642956
	5.28	0.294458
	6.18	0.474473
	5.37	0.497402
	6.62	0.342424
	5.16	0.505802
	4.87	0.408394
	20.96	0.102048
	7.97	0.398431
	5.05	0.323414
	4.82	0.3086
	5.31	0.454072
	5.79	0.470611
	6.54	0.624237
	7.01	0.398797
	5.14	0.598675
	10.25	0.394998
	5.91	0.349263

## Sheet: Fig 1E
Correlations between Fasting Insulin and miR-26a
	Fasting insulin	miR26a
	7.66	0.432726
	9.29	0.493931
	7.46	0.544306
	8.61	0.570771
	9.12	0.610315
	2.97	0.756554
	7.42	0.642956
	39.4	0.294458
	26.54	0.474473
	58.03	0.497402
	18.11	0.342424
	25.37	0.505802
	37.46	0.408394
	30.57	0.102048
	38.24	0.398431
	24.25	0.323414
	16.53	0.3086
	13.35	0.454072
	36.01	0.470611
	22.85	0.624237
	16.33	0.398797
	19.16	0.598675
	32.51	0.394998
	56.98	0.349263

## Sheet: Fig 1F
Exosomal miR-26a level
	Lean	ob/ob
	0.16004	0.03602
	0.38928	0.04272
	0.27466	0.03937
	0.312684	0.06839

## Sheet: Fig 1G
Exosomal miR-26a level
	CD	HFD
	0.182803	0.130255
	0.17275	0.14079
	0.23878	0.09056
	0.264958	0.072942

## Sheet: Fig 1H
Relative miR-26a level
	CD	HFD
	1.09908	0.364907
	0.930924	0.16617
	1.20932	0.239021
	0.760675	0.218363

## Sheet: Fig 1I
Relative miR-26a level
	Lean	ob/ob
	1.00582	0.284619
	1.27521	0.367364
	0.839185	0.162262
	0.879786	0.410495

## Sheet: Fig 1J
Relative miR-26a level
	BLKS	db/db
	1.00582	0.193071
	1.13521	0.310733
	0.879185	0.300464
	0.979786	0.475932

[truncated: 60 more sheets: Fig 1K, Fig 1L, Fig 2A, Fig 2B, Fig 2C, Fig 2D, Fig 2E, Fig 2F, Fig 2G, Fig 2H, Fig 2I, Fig 2J, Fig 2K, Fig 2L, Fig 3B, Fig 3C, Fig 3D, Fig 4A, Fig 4B, Fig 4C …]
