# Supplementary material for: Pancreatic β cell microRNA-26a alleviates type 2 diabetes by improving peripheral insulin sensitivity and preserving β cell function
Source: PLoS Biol. 2020 Feb 24;18(2):e3000603. doi: 10.1371/journal.pbio.3000603 (PMC7058362; doi:10.1371/journal.pbio.3000603)
Supplement: S2 Data — (XLSX) [file pbio.3000603.s026.xlsx]

## Sheet: Fig S1D
Correlations between fasting insulin level and miR-26a
	Fasting insulin	miR26a
	5.7	0.294458
	5.8	0.474473
	6.1	0.497402
	6.6	0.342424
	6.3	0.505802
	5.2	0.408394
	11.3	0.102048
	7.3	0.398431
	6.1	0.323414
	5.4	0.3086
	5.3	0.454072
	6.1	0.470611
	6.2	0.624237
	6	0.398797
	8.7	0.394998
	5.5	0.349263

## Sheet: Fig S1E
Correlations between triglycerides and miR-26a
	Triglycerides	miR26a
	1.32	0.294458
	1.79	0.474473
	1.71	0.497402
	1.43	0.342424
	1.14	0.505802
	3.26	0.408394
	12.94	0.102048
	2.86	0.398431
	3.74	0.323414
	0.74	0.3086
	1.59	0.454072
	3.37	0.470611
	1.19	0.624237
	1.78	0.398797
	1.14	0.598675
	6.88	0.394998
	11.33	0.349263

## Sheet: Fig S1F
Exosomal miR-26a-3p level
	Lean	Overweight
	9.72e-05	0.07635
	0.000372	0.003092
	3.82e-05	0.346263
	0.000125	0.063227
	0.036876	0.051959
	0.009221	9.57e-05
	0.000542	5.7e-05
		0.036731
		6.43e-05
		0.583838
		0.017438
		0.000942
		0.055266
		0.082914
		0.072519
		0.008456
		5.27e-05

## Sheet: Fig S1G
		Correlations between BMI and miR-26a-3p				Correlations between HOMA-IR and miR-26a-3p				Correlations between fasting glucose level and miR-26a-3p				Correlations between fasting insulin level and miR-26a-3p
		BMI	miR-221-3p			HOMA-IR	miR-221-3p			Fasting glucose	miR-221-3p			Fasting insulin	miR-221-3p
		18.6851	9.72e-05			1.56264	9.72e-05			4.59	9.72e-05			7.66	9.72e-05
		22.1	0.000372			2.05619	0.000372			4.98	0.000372			9.29	0.000372
		18.1312	3.82e-05			1.58484	3.82e-05			4.78	3.82e-05			7.46	3.82e-05
		21.6049	0.000125			1.89037	0.000125			4.94	0.000125			8.61	0.000125
		20.8325	0.036876			2.20096	0.036876			5.43	0.036876			9.12	0.036876
		18.1661	0.009221			0.64416	0.009221			4.88	0.009221			2.97	0.009221
		24.048	0.000542			1.58623	0.000542			4.81	0.000542			7.42	0.000542
		44.464	0.07635			9.2459	0.07635			5.28	0.07635			39.4	0.07635
		32.447	0.003092			7.2897	0.003092			6.18	0.003092			26.54	0.003092
		32.7705	0.346263			13.850000*	0.346263*			5.37	0.346263			58.03	0.346263
		34.112	0.063227			5.3284	0.063227			6.62	0.063227			18.11	0.063227
		34.02	0.051959			5.8182	0.051959			5.16	0.051959			25.37	0.051959
		40.058	9.57e-05			8.108	9.57e-05			4.87	9.57e-05			37.46	9.57e-05
		30.071	5.7e-05			28.478	5.7e-05			20.96	5.7e-05			30.57	5.7e-05
		29.4118	0.036731			13.545	0.036731			7.97	0.036731			38.24	0.036731
		37.466	6.43e-05			5.4428	6.43e-05			5.05	6.43e-05			24.25	6.43e-05
		32.046	0.583838			3.1506	0.017438			4.82	0.583838			16.53	0.583838
		31.1419	0.017438			9.2666	0.000942			5.31	0.017438			13.35	0.017438
		32.872	0.000942			6.6417	0.055266			5.79	0.000942			36.01	0.000942
		38.1039	0.055266			5.0877	0.082914			6.54	0.055266			22.85	0.055266
		28.8415	0.082914			4.377	0.072519			7.01	0.082914			16.33	0.082914
		35.556	0.072519			14.81	0.008456			5.14	0.072519			19.16	0.072519
		41.259	0.008456			14.967	5.27e-05			10.25	0.008456			32.51	0.008456
		28.699	5.27e-05							5.91	5.27e-05			56.98	5.27e-05

## Sheet: Fig S2A
miR-26a in brain of dbdb
	Control	db/db
	1.09343	0.958452
	0.782026	1.26612
	0.894791	1.55866
	0.898408	1.5521
	1.33135	0.926577
		1.29977

## Sheet: Fig S2B
miR-26a in brain of obob
	Control	ob/ob
	0.822096	0.995641
	1.24668	0.505608
	0.633305	0.703281
	1.29792	0.554064
		0.811829
		0.639578
		0.682363
		1.23528

## Sheet: Fig S2C
miR-26a in brain of HFD
	CD	HFD
	1.16301	1.01254
	1.03644	1.02609
	0.794081	1.882
	1.43134	0.969017
	0.704308	1.12419
	0.870821	1.5301

## Sheet: Fig S3A
Relative miR-26a levels
	WT				RIP TG
	0.888766	0.656366	1.31517	1.13969	1.0178	0.77994	0.82947	0.97365
	0.906172	1.43914	0.799819	0.854875	0.85756	0.914609	0.984628	0.74425

## Sheet: Fig S3B
body weight (g)
week for HFD	WT								RIP TG
5	19.58	20.29	19.23	17.77	18.85	19.34	17.88	19.64	18.02	18.28	17.95	16.92	17.43	19.09	22.06
6	20.74	22.07	20.82	20.02	20.08	20.08	19.64	21.28	19.51	20.21	18.51	18.48	18.32	20.25	23.83
7	21.9	22.54	22	21.38	21.9	21.28	20.9	22.49	20.61	22.37	19.73	19.75	19.55	21.85	24.45
8	22.52	23.18	22.43	21.59	23.31	22.04	22.96	23.83	21.64	23.13	20.66	20.28	20.13	23.17	25.06
9	23.9	23.93	24.06	22.73	24.7	22.81	22.67	25.26	22.8	24.36	22.43	21.77	21.12	23.93	26.46
10	24.04	24.45	24.35	23.91	24.76	23.82	23.83	26.68	23.12	25.53	21.98	21.95	22.08	25.54	27.02
11	24.49	24.49	24.91	24.08	25.51	23.62	23.93	26.86	24.03	25.94	22.28	21.94	22.49	25.85	27.72
12	24.95	24.94	25.06	23.72	26.42	24.49	24.83	28.03	24.04	26.34	23.09	23.15	23.21	26.93	28.93
13	24.92	25.56	25.48	24.63	26.74	24.73	25.47	27.76	24.4	26.61	23.16	23.08	24.03	27.8	29.57
14	25.96	26.32	25.56	24.69	26.83	25.44	25.93	28.35	25.75	27.14	24.86	24.38	24.87	27.21	29.35
15	26.07	26	26.76	25.74	27.15	25.53	25.81	29.1	25.76	27.89	24.66	24.81	25.13	27.72	29.81

## Sheet: Fig S3C
8 wk GTT
Glucose (mg/dl)	Time (min)	WT							RIP TG
	0	48.6	52.2	46.8	52.2	61.2	55.8	54	57.6	41.4	50.4	48.6	45	37.8	54
	15	237.6	273.6	226.8	228.6	230.4	358.2	252	257.4	327.6	297	270	268.2	244.8	304.2
	30	282.6	338.4	228.6	205.2	239.4	343.8	358.2	293.4	300.6	304.2	298.8	352.8	313.2	275.4
	60	172.8	300.6	111.6	131.4	172.8	122.4	187.2	291.6	131.4	257.4	174.6	237.6	203.4	151.2
	90	133.2	212.4	90	91.8	106.2	88.2	113.4	171	93.6	140.4	149.4	129.6	147.6	99
	120	106.2	131.4	63	84.6	88.2	95.4	82.8	120.6	77.4	97.2	124.2	102.6	109.8	63

[truncated: 24 more sheets: Fig S3D, Fig S3E, Fig S3F, Fig S4A, Fig S4B, Fig S5A, Fig S5B, Fig S6, Fig S7, Fig S8A, Fig S8B, Fig S8C, Fig S8D, Fig S8E, Fig S8F, Fig S8G, Fig S8I, Fig S8J, Fig S9A, Fig S9F …]
